# Supplementary material for: A double dissociation between action and perception in bimanual grasping: evidence from the Ponzo and the Wundt–Jastrow illusions
Source: Sci Rep. 2020 Sep 4;10:14665. doi: 10.1038/s41598-020-71734-z (PMC7473850; doi:10.1038/s41598-020-71734-z)
Supplement: Supplementary file 2 — Supplementary information 2. [file 41598_2020_71734_MOESM2_ESM.xlsx]

## Sheet: Expeirment 1
MGAs (mm)
			Grasping Illusory background				Grasping control
			Near		Far		Near		Far
Sub ID	Age	Gender	21 cm	22 cm	21 cm	22 cm	21 cm	22 cm	21 cm	22 cm
1	22	F	250.312	252.256	263.192	271.267	265.512	270.4	271.4	294.114
2	22	F	242.3	244.286	241.875	251.92	249.044	251.317	251.938	262.517
3	22	F	240.625	263.187	251.35	255.644	255.25	260.438	246.278	259.4
4	24	F	269.35	274.557	290.829	292.844	270.8	285.6	290.438	301.163
5	25	F	249.8	253.156	277.382	253.171	270.2	275.812	303.862	301.122
6	24	F	240.43	239.75	243.02	250.389	247	257.271	249.175	258.913
7	25	M	239.586	249.386	239.16	243.12	247.922	249.725	242.962	250.525
8	32	M	254.887	260.3	258.278	272.525	261.386	265.486	259.557	273
9	30	M	272.175	273.022	331.009	312.25	275.7	279.9	287.271	313.837
10	25	F	271.767	276.856	268.182	274.875	265.125	276.175	264.311	273.057
11	23	F	256.32	263.688	254.591	262.086	253.2	259.043	264.675	279.288
12	24	M	265.236	276.33	257.6	280.08	270.017	274.514	271.34	275.222
13	25	F	247.95	256.75	272.855	269.65	252.15	266.171	269.7	278.378
14	23	F	248.957	257.671	243.5	263.429	255.3	268.962	249.222	263.68
Final estimates (mm)
Manual estimations
			Near		Far
Sub ID	Age	Gender	21 cm	22 cm	21 cm	22 cm
1	24	F	239.064	220.267	242.25	229.843
2	25	F	220.775	184.867	213.117	202
3	24	M	211.96	225.688	230.95	205.2
4	25	F	231.944	209.267	246.191	202.183
5	27	M	226.133	222.625	233.767	189.725
6	26	F	210.24	189.714	212.091	188.283
7	22	F	196.4	206.438	209.275	180.344
8	26	M	226.7	211.137	244.125	212.08
9	25	M	207.067	201.433	204	209.38
10	26	M	225.391	227.167	236.442	224.4
11	27	F	198.958	191.28	196	186.144
12	24	F	218.844	195.2	221.8	186.689
13	24	F	192.27	184.15	178.35	176.3

## Sheet: Expeirment 2
MGAs (mm)
			Grasping
			Near		Far
Sub ID	Age	Gender	17.5 cm	18.5 cm	17.5 cm	18.5 cm
1	25	F	221.338	218.487	221	233.54	221.169	226.014
2	26	F	224.764	227.95	239.911	237.538	232.337	232.744
3	22	M	218.34	229.544	231.071	223.189	224.706	226.367
4	25	M	215.811	230.033	233.609	237.756	224.71	233.894
5	25	M	209.1	219.567	223.95	220.99	216.525	220.278
6	25	F	227.657	217.95	258.282	254.838	242.969	236.394
7	24	F	237.725	240.833	253.886	282.512	245.805	261.673
8	24	F	219.7	230.171	244.455	234.589	232.077	232.38
9	27	F	222.717	225.289	235.8	239.014	229.258	232.152
10	24	F	230.533	235.425	258.833	253.225	244.683	244.325
11	26	F	211.5	218.363	225.12	227.2	218.31	222.781
12	32	M	209.029	207.943	228.229	240.389	218.629	224.166
13	27	F	205.822	208.133	216.15	225.389	210.986	216.761
Final estimates (mm)
Manual estimations
			Near		Far
Sub ID	Age	Gender	17.5 cm	18.5 cm	17.5 cm	18.5 cm
1	24	F	180.725	157.329	185.983	161.1	183.354	159.214
2	23	F	213.822	192.75	208.137	219.65	210.98	206.2
3	23	F	189.82	169.7	188.725	175.817	189.272	172.758
4	23	F	176.873	156.07	164.57	159.517	170.721	157.793
5	27	F	167.1	148.557	160.436	153.22	163.768	150.889
6	24	F	176.409	169.95	187.057	168.886	181.733	169.418
7	22	F	164.5	169.5	184.48	152.425	174.49	160.963
8	26	F	169.737	168.878	169.29	155.756	169.514	162.317
9	22	M	238.46	211.367	236.75	210.5	237.605	210.933
